# Supplementary material for: Lateral Flow Assay for Preeclampsia Screening Using DNA Hairpins and Surface-Enhanced Raman-Active Nanoprobes Targeting hsa-miR-17-5p
Source: Biosensors (Basel). 2024 Nov 5;14(11):535. doi: 10.3390/bios14110535 (PMC11592307; doi:10.3390/bios14110535)
Supplement: Supplementary file 1 [file biosensors-14-00535-s001.zip]

Archive with 1 entries (1 files):
- biosensors-3214564-supplementary.pdf
